# Supplementary material for: Analysis of the Drinking Behavior of Beef Cattle Using Computer Vision
Source: Animals (Basel). 2023 Sep 21;13(18):2984. doi: 10.3390/ani13182984 (PMC10526023; doi:10.3390/ani13182984)
Supplement: Supplementary file 1 [file animals-13-02984-s001.zip]

Archive with 1 entries (1 files):
- animals-2603683-supplementary.pdf
